# Supplementary material for: Validation Study of Novel Point-of-Care Tests for Infliximab, Adalimumab and C-Reactive Protein in Capillary Blood and Calprotectin in Faeces in an Ambulatory Inflammatory Bowel Disease Care Setting
Source: Diagnostics (Basel). 2023 May 12;13(10):1712. doi: 10.3390/diagnostics13101712 (PMC10217227; doi:10.3390/diagnostics13101712)
Supplement: Supplementary file 1 [file diagnostics-13-01712-s001.zip]

Archive with 1 entries (1 files):
- diagnostics-2261815-supplementary.pdf
